# Supplementary material for: Signal transduction in light–oxygen–voltage receptors lacking the adduct-forming cysteine residue
Source: Nat Commun. 2015 Dec 9;6:10079. doi: 10.1038/ncomms10079 (PMC4682037; doi:10.1038/ncomms10079)
Supplement: Supplementary Data 1 — Overview of LOV-Like Proteins Lacking the Adduct-Forming Cysteine. The accompanying HTML File can be opened in a standard web browser and provides a graphical overview of the domain architecture of entries in GenBank that comprise LOV-Like domains lacking the adduct-forming cysteine residue. [file ncomms10079-s2.zip]

Archive with 1 entries (1 files):
- 69190_2_data_set_1466514_nwvjvx.html
